# Supplementary material for: The Impact of Significant Geographical Barriers on the Invasion Risk of Non-Native Aquatic Animals: A Case Study of the Qinling Mountains, China
Source: Biology (Basel). 2026 Feb 13;15(4):329. doi: 10.3390/biology15040329 (PMC12937651; doi:10.3390/biology15040329)
Supplement: Supplementary file 1 [file biology-15-00329-s001.zip › Table S1.xlsx]

## Sheet: Sheet1
Species presence–absence data (1 indicating presence, 0 indicating absence)
Longitude	111.415	110.751	110.488	110.364	110.282	110.286	110.907	109.95	107.543
Latitude	39.4961	38.3821	36.4656	35.1188	34.9476	34.6124	34.6896	34.6387	33.1939
Group	Site1	Site2	Site3	Site4	Site5	Site6	Site7	Site8	Site9
A1	0	1	1	1	0	1	0	0	1
A2	0	0	0	0	0	0	0	0	1
A3	0	0	0	1	1	1	0	0	1
A4	1	0	0	0	0	0	1	0	0
A5	0	1	1	0	0	0	1	0	0
A6	0	1	0	0	0	0	0	0	1
A7	0	0	1	1	0	1	0	0	1
A8	0	0	0	1	0	0	0	1	0
A9	0	0	0	1	0	1	0	1	1
A10	0	0	0	0	0	0	0	0	1
A11	0	0	0	0	0	0	1	1	1
A12	0	0	0	1	0	0	0	0	0
Environmental variable data
Site	Bio-01	Bio-02	Bio-03	Bio-04	Bio-05	Bio-06	Bio-07	Bio-08	Bio-09	Bio-10	Bio-11	Bio-12	Bio-13	Bio-14	Bio-15	Bio-16	Bio-17	Bio-18	Bio-19	Elevation
Site1	7.40967	13.846	29.5274	1211.81	29.244	-17.648	46.892	19.5353	-8.49733	21.4487	-8.49733	404	110	2	110.024	268	8	259	8	1024
Site2	9.29167	13.2213	29.0222	1188.62	30.5	-15.056	45.556	21.126	-6.38	23.0547	-6.38	456	115	3	102.512	294	11	271	11	838
Site3	11.7177	12.2573	29.928	1066.56	30.984	-9.972	40.956	22.582	-2.138	24.2587	-2.138	487	108	3	92.8861	295	10	266	10	645
Site4	13.6585	10.971	29.1008	1001.32	31.572	-6.128	37.7	24.1407	0.81	25.626	0.81	545	106	5	75.9223	287	19	250	19	362
Site5	13.8085	10.6917	28.6978	995.607	31.6	-5.656	37.256	24.262	1.04267	25.7253	1.04267	567	107	7	72.6928	289	23	255	23	340
Site6	13.9573	10.834	29.3064	983.389	31.684	-5.284	36.968	24.2733	1.37	25.79	1.37	591	112	7	72.0333	297	23	262	23	398
Site7	14.2202	11.6057	30.817	980.872	31.92	-5.74	37.66	24.48	1.64733	25.98	1.64733	584	118	7	73.67	297	23	267	23	336
Site8	14.0188	11.293	30.3119	973.887	31.736	-5.52	37.256	24.282	1.59933	25.7847	1.59933	587	104	7	70.2362	291	24	252	24	334
Site9	14.342	8.93467	28.8961	832.85	29.42	-1.5	30.92	23.3273	3.78267	24.432	3.78267	833	154	7	73.8647	416	26	364	26	498
