# Supplementary material for: The Impact of Significant Geographical Barriers on the Invasion Risk of Non-Native Aquatic Animals: A Case Study of the Qinling Mountains, China
Source: Biology (Basel). 2026 Feb 13;15(4):329. doi: 10.3390/biology15040329 (PMC12937651; doi:10.3390/biology15040329)
Supplement: Supplementary file 1 [file biology-15-00329-s001.zip › Table S2.xlsx]

## Sheet: Sheet1
	Species number		Fisheries output value (10,000 CNY)		Aquatic product yield (tons)
Year	South	North	South	North	South	North
1985	0	9	No record	No record	No record	No record
1986	0	9	553	764	No record	No record
1987	0	9	1088	1246	No record	No record
1988	0	9	1422	2246	4619	7290
1989	0	9	No record	No record	No record	No record
1990	0	9	2351	4571	6506	11495
1991	0	9	2850	5625	6976	13591
1992	0	9	2697.5	7553.8	7666	15731
1993	0	9	3733	9403	8362	18457
1994	0	9	4185	10593	9232	21570
1995	0	9	5840	13808	8945	24603
1996	0	9	6005	16405	10357	27298
1997	0	9	7383	20883	12105	29324
1998	0	9	9228	21443	13236	32228
1999	0	9	9046	24451	15106	35259
2000	0	9	11392	24033	17310	38723
2001	0	9	10162	24861	18932	41908
2002	0	9	11417	28482	19369	43804
2003	0	9	12431	30777	19241	44830
2004	0	9	14500	30573	21012	44330
2005	0	9	15246	33346	23323	45209
2006	1	9	16875	38004	24585	49008
2007	1	12	18716	36787	26325	48163
2008	1	12	21637	20149	22596	22596
2009	1	12	27507	39075	23589	28611
2010	1	12	28046	42729.6	25728	30272
2011	1	12	37369	52922	38708	55141
2012	2	12	65556	64460	53990	57775
2013	4	22	90192	80900	64312	60828
2014	4	22	101972	90485	76191	69013
2015	7	22	105513	99660	80336	74750
2016	7	22	113567	117977	86431	90108
2017	10	22	122949	130577	90881	94366
2018	10	22	129566	147039	92021	92926
2019	11	22	134327	164069	90373	94650
2020	11	22	145395	163320	93314	96950
2021	11	22	147805	153776	95851	93036
2022	11	22	171507	180195	86031	84669
2023	11	22	179942	184078	89804	83696
2024	10	24	185148	183449	96224	84185
