# Supplementary material for: The Impact of Significant Geographical Barriers on the Invasion Risk of Non-Native Aquatic Animals: A Case Study of the Qinling Mountains, China
Source: Biology (Basel). 2026 Feb 13;15(4):329. doi: 10.3390/biology15040329 (PMC12937651; doi:10.3390/biology15040329)
Supplement: Supplementary file 1 [file biology-15-00329-s001.zip › Table S3.xlsx]

## Sheet: Sheet1
Species	AUC values
Trachemys scripta elegans	0.73
Procambarus clarkii	0.804
Rana catesbeiana	0.831
Tinca tinca	0.82
Chelydra serpentina	0.693
Sander lucioperca	0.942
Protosalanx hyalocranius	0.992
Hypomesus olidus	0.956
Megalobrama amblycephala	0.982
Ietalurus punetaus	0.928
Cyprinus carpio var. germanus	0.622
Cyprinus carpio var. specularis
Carassius auratus gibelio	0.844
